# Supplementary material for: Reconfigurable Microfluidic Circuits for Isolating and Retrieving Cells of Interest
Source: ACS Appl Mater Interfaces. 2022 May 23;14(22):25209–19. doi: 10.1021/acsami.2c07177 (PMC9185686; doi:10.1021/acsami.2c07177)
Supplement: Supplementary file 3 — am2c07177_si_003.zip [file am2c07177_si_003.zip]

Archive with 8 entries (7 files):
- CAD files/
- __MACOSX/._CAD files
- CAD files/Needle Holder.step
- CAD files/Icon
- __MACOSX/CAD files/._Icon
- CAD files/Microscope Stage Insert.step
- CAD files/Microscope Stylus Holder.step
- CAD files/Dish Holder.step
